# Supplementary material for: Small Extracellular Vesicles with a High Sphingomyelin Content Isolated from Hypertensive Diabetic db/db Mice Inhibits Calcium Mobilization and Augments Amiloride-Sensitive Epithelial Sodium Channel Activity
Source: Biology (Basel). 2025 Mar 1;14(3):252. doi: 10.3390/biology14030252 (PMC11939694; doi:10.3390/biology14030252)
Supplement: Supplementary file 1 [file biology-14-00252-s001.zip]

Archive with 1 entries (1 files):
- biology-3211372-supplementary.pdf
